# Supplementary material for: High Intratumoral PROS1 Expression Correlates with Improved Survival and Is Associated with Suppressed Oncogenic Signaling in Pancreatic Ductal Adenocarcinoma
Source: Int J Mol Sci. 2026 Mar 25;27(7):2964. doi: 10.3390/ijms27072964 (PMC13073249; doi:10.3390/ijms27072964)
Supplement: Supplementary file 1 [file ijms-27-02964-s001.zip]

Archive with 1 entries (1 files):
- ijms-4165053-supplementary.pdf
